# Supplementary material for: New O-Aryl-Carbamoyl-Oxymino-Fluorene Derivatives with MI-Crobicidal and Antibiofilm Activity Enhanced by Combination with Iron Oxide Nanoparticles
Source: Molecules. 2021 May 18;26(10):3002. doi: 10.3390/molecules26103002 (PMC8158365; doi:10.3390/molecules26103002)
Supplement: Supplementary file 1 [file molecules-26-03002-s001.zip]

Archive with 1 entries (1 files):
- molecules-1204615-supplementary.pdf
